# Supplementary material for: Low-Carbohydrate Diet among Children with Type 1 Diabetes: A Multi-Center Study
Source: Nutrients. 2021 Oct 30;13(11):3903. doi: 10.3390/nu13113903 (PMC8622801; doi:10.3390/nu13113903)
Supplement: Supplementary file 1 [file nutrients-13-03903-s001.zip]

Archive with 1 entries (1 files):
- nutrients-1399866-supplementary.pdf
